# Supplementary material for: A Potential Method for Rapid Screening of Amphioxus Founder Harboring Germline Mutation and Transgene
Source: Front Cell Dev Biol. 2021 Aug 12;9:702290. doi: 10.3389/fcell.2021.702290 (PMC8387717; doi:10.3389/fcell.2021.702290)
Supplement: Supplementary file 14 [file Data_Sheet_1.xlsx]

## Sheet: Supplementary Table 1
sTable 1. gRNA target sequence and relative information
gRNA	Target sequence (5’ to3’)	Enzyme used for efficacy evaluation	Size of amplicon and its resultant fragments after enzyme digestion
Invs gRNA1	CATGGACCTGTGTGGCGG	EciI	177bp (99bp/78bp)
Wnt3 gRNA3	GCACGAAGCTGGGGATCC	BamHI	476bp (394bp/82bp)
VegT gRNA4	GAAGGTGTCCCAGCCCG	AvaI	284bp (153bp/131bp)
Mop gRNA1	TTGGTGATGACGAGGTAC	KpnI	568bp (114bp/454bp)
Cyp19a2 gRNA1	CATCTGGGCAGCCACGGC	EagI	521bp (436bp/85bp)
Cyp19a2 gRNA2	TAGCAATGGCGGATACGC	NaeI	172bp (48bp/124bp)
Tesd gRNA3	AGAGAGAGAAGAGACGAT	EaeI	440bp (74bp/366bp)

## Sheet: Supplementary Table 2
sTable 2. Primer used for transgenic vector construction
Primer name	Primer sequence (5' to 3')*
XlSlugβ-promoter-F1(SR)	agccgacagactcacaggatCCCAGATTAAGAAGTTATGCAGTCTG
XlSlugβ-promoter-R1(SR)	cccttgctcaccatggatccTTTCAGTGAGGGAGGGGGAC
Bf-Pou4-promoter-F0(SR)	agagattcttgtttaagcttGTTCATCAGCTGTAATTGCTATTGT
BfPou4-promoter-R2(SR)	cccttgctcaccatGGATCCGTGTTGTTTCCCGTTCATCATC
* Sequence in lowercase is homologous arm required for Gibson assembly

## Sheet: Supplementary Table 3
sTable 3. Primers used for gene target region amplication
gRNA	Forward primer (5' to 3')	Reverse primer (5' to 3')
Invs gRNA1	AGGAGTTACTCATAGATGGCG	ACCGAATATGAGTTTCTGTAG
Wnt3 gRNA3	CCGCTGGTCTGCAGTAGTAT	TGGTCCGAAGATGGAGACCT
VegT gRNA4	TCCTTTTTATTGCGTCCCGTG	TGTGATGATCATTTCTGTGCCG
Mop gRNA1	CCTCAATGCATGCTTCACGTT	ATCCTTCAGGCACATAGGCG
Cyp19a2 gRNA1	GCGGGATCGACGGGATATTT	AAGAACGCACCTGCTGATGA
Cyp19a2 gRNA2	ACATGTACTTTGGCAGCTCTC	GGTTTCCGATTTCCAGCGTG
Tesd gRNA3	GGTGTGCTGACCCTAACAGA	CACTGAAAGTCGCAAGGGGA
